# Supplementary material for: Integrating Morphological, Molecular, and Climatic Evidence to Distinguish Two Cryptic Rice Leaf Folder Species and Assess Their Potential Distributions
Source: Insects. 2026 Jan 22;17(1):126. doi: 10.3390/insects17010126 (PMC12842515; doi:10.3390/insects17010126)
Supplement: Supplementary file 1 [file insects-17-00126-s001.zip]

Archive with 1 entries (1 files):
- insects-4074259-supplementary.pdf
